# Supplementary material for: Multicentre, England-wide randomised controlled trial of the ‘Foundations’ smartphone application in improving mental health and well-being in a healthcare worker population
Source: Br J Psychiatry. 2023 Feb;222(2):58–66. doi: 10.1192/bjp.2022.103 (PMC10895508; doi:10.1192/bjp.2022.103)
Supplement: Supplementary file 1 [file S0007125022001039sup.zip]

Archive with 4 entries (4 files):
- S0007125022001039sup004.docx
- S0007125022001039sup001.pdf
- S0007125022001039sup002.pdf
- S0007125022001039sup003.pdf
